# Supplementary material for: Graphene Nanoplatelets’ Effect on the Crystallization, Glass Transition, and Nanomechanical Behavior of Poly(ethylene 2,5-furandicarboxylate) Nanocomposites
Source: Molecules. 2022 Oct 6;27(19):6653. doi: 10.3390/molecules27196653 (PMC9571983; doi:10.3390/molecules27196653)
Supplement: Supplementary file 1 [file molecules-27-06653-s001.zip]

Archive with 1 entries (1 files):
- molecules-1909722-supplementary.pdf
